# Supplementary material for: A Simple ICT-Based Fluorescent Probe for HOCl and Bioimaging Applications
Source: Biosensors (Basel). 2023 Jul 18;13(7):744. doi: 10.3390/bios13070744 (PMC10377358; doi:10.3390/bios13070744)
Supplement: Supplementary file 1 [file biosensors-13-00744-s001.zip]

Archive with 1 entries (1 files):
- biosensors-2469518-supplementary.pdf
